# Supplementary material for: Chitin Extracted from Black Soldier Fly Larvae at Different Growth Stages
Source: Polymers (Basel). 2024 Oct 10;16(20):2861. doi: 10.3390/polym16202861 (PMC11511002; doi:10.3390/polym16202861)
Supplement: Supplementary file 1 [file polymers-16-02861-s001.zip]

Archive with 1 entries (1 files):
- polymers-3218121-supplementary.pdf
